# Supplementary material for: Positive Effects of an Online Workplace Exercise Intervention during the COVID-19 Pandemic on Quality of Life Perception in Computer Workers: A Quasi-Experimental Study Design
Source: Int J Environ Res Public Health. 2022 Mar 7;19(5):3142. doi: 10.3390/ijerph19053142 (PMC8910608; doi:10.3390/ijerph19053142)
Supplement: Supplementary file 1 [file ijerph-19-03142-s001.zip]

Archive with 3 entries (2 files):
- ijerph-1578986-supplementary/
- ijerph-1578986-supplementary/File S1_Questionnaire.pdf
- ijerph-1578986-supplementary/Video S1- Positive effects of an online workplace exercise intervention during the COVID-19 pandemic_ on quality of life pe
